# Supplementary material for: Low-Density Granulocytes Are Elevated in Mycobacterial Infection and Associated with the Severity of Tuberculosis
Source: PLoS One. 2016 Apr 13;11(4):e0153567. doi: 10.1371/journal.pone.0153567 (PMC4830625; doi:10.1371/journal.pone.0153567)
Supplement: S1 Table — LDGs and NDGs from patients with tuberculosis (TB) and healthy control subjects (HC) were analyzed by FCM for the expression levels of CD15, CD16, CD33, CD66b and CD62L, and the amounts of ROS (MFI). (XLSX) [file pone.0153567.s001.xlsx]

## Sheet: Sheet1
Table S1. Detection of selected surface CD molecules and ROS generation in LDGs and NDGs
	NDGs-HC	NDGs-TB	LDGs-TB	P value
CD15	85.5 (56.3~96.9)	89.2 (60.8~100.9)	244.6 (202.3~280.5)	<0.01
CD16	81.2 (69.4~85.4)	115.4 (98.8~129.6)	113.2 (95.3~125.5)	<0.01
CD33	24.9 (20.5~27.9)	25.7 (21.2~27.8)	64.8 (49.8~80.1)	<0.01
CD66b	14 (11.2~17.4)	18.9 (14.0~21.9)	92.2 (81.6~113.9)	<0.01
CD62L	88.2 (84.2~91.3)	89.3 (81.6~91.1)	42.7 (34.9~49.7)	<0.01
ROS	7.1 (5.5~8.8)	4.2 (3.9~7.2)	9.5 (7.0~11.6)	<0.01
LDGs and NDGs from patients with tuberculosis (TB) and healthy control subjects (HC) were analyzed by FCM for the expression levels of CD15, CD16, CD33, CD66b and CD62L, and the amounts of ROS (MFI).
