# Supplementary material for: Low-Density Granulocytes Are Elevated in Mycobacterial Infection and Associated with the Severity of Tuberculosis
Source: PLoS One. 2016 Apr 13;11(4):e0153567. doi: 10.1371/journal.pone.0153567 (PMC4830625; doi:10.1371/journal.pone.0153567)
Supplement: S2 Table — M. tuberculosis H37Rv was incubated with (at the MOI of 1) or without neutrophils for indicated times and the colony forming units (cfu) were monitored over times. (XLSX) [file pone.0153567.s002.xlsx]

## Sheet: Sheet1
Table S2. Replication of M.tuberculosis incubated with or without neutrophils
	CFU (×105)
	1h	4h
Mtb	8.5±0.59	10.2±0.75
Mtb+NDGs-HC	10.4±0.87	13.2±0.76
Mtb+NDGs-TB	10.9±0.84	13.5±0.92
Mtb+LDGs-TB	9.4±0.71	12.3±0.50
M. tuberculosis H37Rv was incubated with (at the MOI of 1) or without neutrophils for indicated times and the colony forming units (cfu) were monitored over times.
